# Supplementary material for: Drought stress strengthens the link between chlorophyll fluorescence parameters and photosynthetic traits
Source: PeerJ. 2020 Sep 24;8:e10046. doi: 10.7717/peerj.10046 (PMC7520092; doi:10.7717/peerj.10046)
Supplement: Supplemental Information 1 [file peerj-08-10046-s001.xlsx]

## Sheet: Sheet1
An	Fv/Fm	LD685/740	Vcmax	Jmax	gs	Chlt	type
2.42	0.67	0.91	131	172	0.24	1.84	Drought
0.98	0.69	1.26	97	98	0.06	1.32	Drought
1.74	0.77	1.15	113	118	0.13	1.55	Drought
1.08	0.71	0.99	97	98	0.04	2.24	Drought
1.61	0.77	1.27	109.5	157	0.11	1.87	Drought
2.63	0.79	0.88	108.5	173	0.12	2.83	Drought
0.75	0.69	1.17	63	86	0.12		Drought
1.74	0.75	1.09	142	150	0.22		Drought
0.79	0.71	1.11	107	122	0.08		Drought
0.57	0.67	1.44	64	90	0.07	1.29	Drought
1.83	0.71	1.22	116	124	0.18	1.81	Drought
1.24	0.75	1.17	83	145	0.09	2.23	Drought
0.43	0.64	1.26	88	88	0.04		Drought
1.32	0.68	1.36	127	121	0.17		Drought
0.87	0.74	1.55	48	117	0.07		Drought
1.44	0.73	1.16	114	139	0.05	1.51	Drought
0.68	0.64	1.37	47	97	0.06	1.14	Drought
0.82	0.72	1.21	115	83	0.04	1.27	Drought
1.08	0.75	1.14	109	126	0.05		Drought
0.43	0.54	1.26	58	88	0.07		Drought
0.55	0.69	1.21	64	104	0.07		Drought
0.53	0.72	1.12	101	124	0.07	1.05	Drought
0.24	0.69	1.49	72	108	0.03	1.08	Drought
0.51	0.56	1.22	95	92	0.07	1.14	Drought
0.48	0.66	1.36	73	112	0.04		Drought
0.25	0.54	1.22	72	100	0.07		Drought
0.38	0.74	1.45	70	126	0.09		Drought
2.63	0.75	1.02	128	162	0.12	2.81	Control
2.12	0.75	1.22	151	143	0.18	1.87	Control
2.14	0.74	1.04	100	109	0.05	1.76	Control
1.46	0.71	1.01	85	97	0.09	1.64	Control
1.58	0.74	1.06	100.25	126	0.14	1.81	Control
1.38	0.74	1.98	103.25	137	0.03	2.18	Control
1.08	0.75	1.08	117	147	0.19		Control
1.61	0.69	1.18	100	132	0.06		Control
1.55	0.74	1.25	134	134	0.18		Control
1.69	0.78	0.97	94	168	0.09	2.13	Control
3.88	0.77	1.09	98	216	0.13	1.66	Control
3.58	0.82	1.09	111	131	0.22	1.67	Control
1.28	0.67	0.96	76	125	0.11		Control
3.85	0.77	0.94	147	146	0.19		Control
1.28	0.71	1.32	88	127	0.09		Control
2.95	0.73	1.16	164	167	0.14	2.25	Control
1.47	0.68	0.84	81	124	0.07	2.33	Control
1.68	0.74	0.98	97.5	127	0.09	2.47	Control
1.85	0.79	1.07	117	139	0.18		Control
1.15	0.74	0.79	109	167	0.13		Control
2.46	0.67	1.12	101	100	0.06		Control
1.61	0.77	1.04	109	126	0.13	1.91	Control
0.96	0.73	1.22	83	151	0.11	1.76	Control
2.36	0.72	0.88	92	131	0.15	2.57	Control
1.86	0.77	0.97	97.5	185	0.16		Control
1.31	0.81	1.11	85	109	0.11		Control
2.86	0.77	0.98	91	181	0.16		Control
